# Supplementary material for: Are Retail Outlets Complying with National Legislation to Protect Children from Exposure to Tobacco Displays at Point of Sale? Results from the First Compliance Study in the UK
Source: PLoS One. 2016 Mar 28;11(3):e0152178. doi: 10.1371/journal.pone.0152178 (PMC4809504; doi:10.1371/journal.pone.0152178)
Supplement: S1 File — (XLSX) [file pone.0152178.s001.xlsx]

## Sheet: W5 Small Shop Compliance update
Serial	Serial Number	1	2	4	5	6	7	8	9	10	11	12	13	15	16	17	19	20	21	22	23	24	25	26	27	28	29	30	31	33	34	36	37	38	39	40	41	42	43	44	45	46	47	48	49	50	51	52	53
ID	ID	C2P01	C2P02	C2P04	C2P05	C2P06	C2P07	C2P08	C2P09	C2P10	C2P11	C2P12	C2P13	C2P15	C2P16	C2P18	C3P02	C3P03	C3P04	C3P05	C3P06	C3P07	C3P09	C3P10	C3P11	C3P12	C3P13	C3P14	C3P15	C3P17	C3P18	C3P20	C3P21	C3P22	C3P23	C3P24	C3P25	C3P26	C3P27	C3P28	C3P29	C3P30	C3P31	C3P32	C3P33	C3P34	C3P35	C3P36	C3P37
Site	Site	2	2	2	2	2	2	2	2	2	2	2	2	2	2	2	3	3	3	3	3	3	3	3	3	3	3	3	3	3	3	3	3	3	3	3	3	3	3	3	3	3	3	3	3	3	3	3	3
Wave	Wave	4	4	4	4	4	4	4	4	4	4	4	4	4	4	4	4	4	4	4	4	4	4	4	4	4	4	4	4	4	4	4	4	4	4	4	4	4	4	4	4	4	4	4	4	4	4	4	4
Store status	Store active 1=yes 0= no (not open / accessible for auidt at time of visit)	1	1	1	0	1	1	1	1	1	1	1	1	1	1	1	1	1	1	0	1	1	1	1	1	1	1	1	1	1	1	1	1	1	1	1	1	1	1	1	1	1	1	1	1	1	1	1	1
SIMD_2012_decile
SIMD_2012_vigintile
PROX_SCHL_DIST_KM	Proximity to school - Km's	1.12	1.56	1.52	1.48	1.95	1.59	1.29	0.94	1.36	2.31	1.92	1.97	2.45	2.85	0.8	2.04	1.99	1.35	2.87	2.84	1.98	2	1.42	2.22	2.24	2.21	2.04	2.25	1.5	1.48	1.43	2.22	0.88	0.8	0.68	0.65	0.66	0.77	1.55	2.43	1.2	1.56	1.43	1.23	1.74	0.43	1.48	1.45
PROX_SCHL_SCORE	PROX_SCHL_SCORE	4	4	4	4	3	4	4	5	4	3	3	3	2	2	5	3	3	4	2	2	3	3	4	3	3	3	3	3	4	4	4	3	5	5	5	5	5	5	4	2	4	4	4	4	3	5	4	4
Adj_Outlet_Cat	Type of Outlet (Adjusted to reflect observed status)	4	4	4	3	4	4	2	4	4	4	3	4	5	4	5	4	4	4	3	4	2	3	4	4	4	4	4	3	3	4	4	4	4	4	5	3	5	4	4	4	3	4	4	4	4	4	4	4
VISIT_FREQ	Frequency of visits by shop category (median values)	2	2	2	3	2	2	1	2	2	2	3	2	1	2	1	2	2	2	3	2	1	3	2	2	2	2	2	3	3	2	2	2	2	2	1	3	1	2	2	2	3	2	2	2	2	2	2	2
NON-COMPLIANCE
Perm_disp	Permanent displays of tobacco related products (Q2 routing)	0	0	0	0	0	0	0	0	0	0	0	0	0	0	0	0	0	0	0	0	0	0	0	0	0	0	0	0	0	0	0	0	0	0	0	0	1	0	1	0	0	1	0	0	0	0	0	1
Tob_prodt_cont	Tobacco products continue to be displayed (Q9)	0	0	0	0	0	0	0	0	0	0	0	0	0	0	0	0	0	0	0	0	0	0	0	0	0	0	0	0	0	0	0	0	0	0	0	0	0	0	0	0	0	0	0	0	0	0	0	0
Smk_rel_cont	Smoking related products continue to be displayed (Q9)	0	0	0	0	0	0	0	0	0	0	0	0	0	0	0	0	0	0	0	0	0	0	0	0	0	0	0	0	0	0	0	0	0	0	0	0	1	0	1	0	0	1	0	0	0	0	0	1
Stor_unit_mtc	Storage unit maintenance and design	0	0	0	0	0	0	0	0	0	1	1	0	0	0	0	0	0	0	0	0	1	0	1	0	0	0	0	0	0	0	0	0	1	0	1	0	0	0	0	0	0	1	1	0	0	0	1	0
Ineffctive_slats	Ineffective slats (Q5)	0	0	0	0	0	0	0	0	0	1	1	0	0	0	0	0	0	0	0	0	0	0	1	0	0	0	0	0	0	0	0	0	0	0	0	0	0	0	0	0	0	0	0	0	0	0	0	0
Poor_flaps	Flaps poorly fitted/in poor state of repair (Q5)	0	0	0	0	0	0	0	0	0	0	0	0	0	0	0	0	0	0	0	0	1	0	0	0	0	0	0	0	0	0	0	0	1	0	1	0	0	0	0	0	0	1	0	0	0	0	1	0
Covers_exceed	Individual covers exceed the permissable area (Q4)	0	0	0	0	0	0	0	0	0	0	0	0	0	0	0	0	0	0	0	0	1	0	0	0	0	0	0	0	0	0	0	0	0	0	0	0	0	0	0	0	0	0	1	0	0	0	0	0
Storage_practices	Storage practices	0	0	0	0	0	0	0	0	0	0	0	0	0	0	0	1	0	1	0	1	1	0	1	0	0	1	0	1	0	0	0	0	0	0	1	0	0	0	1	1	0	1	1	0	0	0	0	1
Non_banned_tog	Non-banned and banned products in same covered space (Q6)	0	0	0	0	0	0	0	0	0	0	0	0	0	0	0	0	0	1	0	1	1	0	1	0	0	1	0	1	0	0	0	0	0	0	0	0	0	0	1	0	0	1	1	0	0	0	0	0
Cartons_vis	Storage cartons visible (Q7&Q8)	0	0	0	0	0	0	0	0	0	0	0	0	0	0	0	1	0	0	0	0	0	0	0	0	0	0	0	1	0	0	0	0	0	0	1	0	0	0	0	1	0	0	0	0	0	0	0	1
Server_practices	Server practices	0	0	0	0	0	0	0	0	0	1	0	0	0	0	0	0	0	0	0	0	1	0	0	0	0	0	0	0	0	0	0	0	0	0	0	1	0	0	0	0	0	0	1	0	0	0	0	0
Multi-flaps	Multiple flaps opened simultaneously (Q7&Q8)	0	0	0	0	0	0	0	0	0	0	0	0	0	0	0	0	0	0	0	0	1	0	0	0	0	0	0	0	0	0	0	0	0	0	0	1	0	0	0	0	0	0	0	0	0	0	0	0
Flaps_open	Flaps or slats left open (Q7&Q8)	0	0	0	0	0	0	0	0	0	1	0	0	0	0	0	0	0	0	0	0	0	0	0	0	0	0	0	0	0	0	0	0	0	0	0	0	0	0	0	0	0	0	0	0	0	0	0	0
Other	Other (kid playing behind the slats) (Q7&Q8)	0	0	0	0	0	0	0	0	0	0	0	0	0	0	0	0	0	0	0	0	0	0	0	0	0	0	0	0	0	0	0	0	0	0	0	0	0	0	0	0	0	0	1	0	0	0	0	0
STRUCTURAL CHANGES
No_struct_chng	Whether made structural changes (Q3)	1	1	1	0	1	1	1	1	1	1	1	1	1	1	1	1	1	1	0	1	0	1	1	1	1	1	1	1	1	1	1	1	1	1	1	1	1	1	1	1	1	1	1	1	1	1	1	1
Prof_adapt	Professionally adapted or designed storage unit (Q3)	1	1	1	0	1	1	1	1	1	1	1	1	1	1	1	0	1	1	0	0	0	1	0	1	1	1	1	1	1	1	1	1	1	1	1	1	1	1	1	1	1	1	1	1	1	1	1	1
DIY_adapt	DIY adaptation to existing storage unit (Q3)	0	0	0	0	0	0	0	0	0	0	0	0	0	0	0	1	0	0	0	1	0	0	1	0	0	0	0	0	0	0	0	0	0	0	0	0	0	0	0	0	0	0	0	0	0	0	0	0
No_vis_storage	No identifiable storage unit/products completely removed from public view (Q3)	0	0	0	0	0	0	0	0	0	0	0	0	0	0	0	0	0	0	0	0	0	0	0	0	0	0	0	0	0	0	0	0	0	0	0	0	0	0	0	0	0	0	0	0	0	0	0	0
PRICE INFORMATION
No_price	No pricing information available (Q28)	0	0	1	0	0	0	0	1	0	0	0	0	0	1	0	1	0	0	0	1	1	1	1	1	1	0	0	1	1	0	1	0	1	1	0	1	0	1	1	1	1	1	1	0	0	0	1	1
Price_labl	Price / product labels on storage units (Q28)	1	1	0	0	1	1	1	0	1	1	1	1	0	0	0	0	1	1	0	0	0	0	0	0	0	1	1	0	0	1	0	1	0	0	1	0	1	0	0	0	0	0	0	1	1	1	0	0
Price_list	Price lists on view/available on request (Q28)	1	0	0	0	1	0	0	0	0	0	0	0	1	0	1	0	0	1	0	0	0	0	0	0	0	1	0	0	0	0	0	1	0	0	0	0	0	0	0	0	0	0	0	0	0	1	0	0
Reluctant_price	Reluctance to provide price information (Q28)	0	0	1	0	0	0	0	0	0	0	0	0	0	1	0	0	0	0	0	0	0	0	0	0	0	0	1	0	0	0	0	0	0	0	1	0	0	0	0	0	0	0	0	0	0	0	0	0
IN-STORE INDUSTRY AND GENERIC TOBACCO MESSAGES
Gen_tob_sign	Generic tobacco signage (Q26)	1	1	1	0	1	1	1	1	1	1	1	1	1	1	1	1	1	1	0	0	1	1	1	1	1	1	1	1	1	1	1	1	1	1	1	1	1	1	1	1	1	1	1	1	1	0	1	1
Manfctr_insignia	Manufacturer's insignia (Q25&Q35)	0	1	1	0	0	1	0	1	1	0	0	1	0	1	0	1	1	0	0	0	0	1	0	0	0	0	1	1	0	1	1	0	1	1	1	1	0	1	1	1	1	1	0	1	1	0	1	1
Brand_spcfc_tob_adv	Brand-specific tobacco advertising (Q35)	0	0	0	0	0	0	0	0	0	0	0	0	0	0	0	0	0	0	0	0	1	0	1	0	0	0	0	0	0	0	0	0	0	0	0	0	0	0	0	0	0	0	0	0	0	0	0	0
ID_forsimd	ID_forsimd	C2P01	C2P02	C2P04	C2P05	C2P06	C2P07	C2P08	C2P09	C2P10	C2P11	C2P12	C2P13	C2P15	C2P16	C2P18	C3P02	C3P03	C3P04	C3P05	C3P06	C3P07	C3P09	C3P10	C3P11	C3P12	C3P13	C3P14	C3P15	C3P17	C3P18	C3P20	C3P21	C3P22	C3P23	C3P24	C3P25	C3P26	C3P27	C3P28	C3P29	C3P30	C3P31	C3P32	C3P33	C3P34	C3P35	C3P36	C3P37
SIMD_2012_rank	SIMD_2012_rank	6056	1258	1579	1258	2878	1258	442	616	1239	2932	2845	2845	3476	5469	922	290	290	2338	1092	1092	452	452	2338	1337	840	1337	840	105	1337	1337	1337	105	2634	4513	4513	4513	1841	1841	105	1273	801	499	452	801	924	4850	1712	1712
SIMD_2012_quintile	SIMD_2012_quintile	5	1	2	1	3	1	1	1	1	3	3	3	3	5	1	1	1	2	1	1	1	1	2	2	1	2	1	1	2	2	2	1	3	4	4	4	2	2	1	1	1	1	1	1	1	4	2	2
		0	0	0	0	0	0	0	0	0	0	0	0	0	0	0	0	0	0	0	0	0	0	0	0	0	0	0	0	0	0	0	0	0	0	0	0	0	0	0	0	0	0	0	0	0	0	0	0
[truncated: 38 more columns]
